# Supplementary material for: Characterization and Expression of Two Cytoplasmic Phosphoenolpyruvate Carboxykinase Genes Associated with Larval Diapause and Temperature Stress in the Wheat Blossom Midge, Sitodiplosis mosellana
Source: Biology (Basel). 2026 Jan 14;15(2):147. doi: 10.3390/biology15020147 (PMC12837266; doi:10.3390/biology15020147)
Supplement: Supplementary file 1 [file biology-15-00147-s001.zip]

Archive with 1 entries (1 files):
- biology-4026883-supplementary.pdf
